# Supplementary material for: Organic core–shell-shaped micro/nanoparticles from twisted macrocycles in Schiff base reaction
Source: Chem Sci. 2018 Oct 15;10(2):490–6. doi: 10.1039/c8sc03824d (PMC6354836; doi:10.1039/c8sc03824d)
Supplement: Supplementary file 3 [file SC-010-C8SC03824D-s003.cif]

# Electronic Supplementary Material (ESI) for Chemical Science.
# This journal is © The Royal Society of Chemistry 2019

####################################################################### 
# 
# This file contains crystal structure data downloaded from the 
# Cambridge Structural Database (CSD) hosted by the Cambridge 
# Crystallographic Data Centre (CCDC).
# 
# Full information about CCDC data access policies and citation 
# guidelines are available at http://www.ccdc.cam.ac.uk/access/V1 
# 
# Audit and citation data items may have been added by the CCDC. 
# Please retain this information to preserve the provenance of 
# this file and to allow appropriate attribution of the data. 
# 
#######################################################################

data_p
_database_code_depnum_ccdc_archive 'CCDC 1856480'
_audit_update_record             
;
2018-07-18 deposited with the CCDC.
2018-10-15 downloaded from the CCDC.
;

_audit_creation_method           SHELXL-97
_chemical_name_systematic        
;
 ?
;
_chemical_name_common            ?
_chemical_melting_point          ?
_chemical_formula_moiety         ?
_chemical_formula_sum            'C77 H66 Cl2 N10 O12'
_chemical_formula_weight         1394.30

loop_
_atom_type_symbol
_atom_type_description
_atom_type_scat_dispersion_real
_atom_type_scat_dispersion_imag
_atom_type_scat_source
C C 0.0033 0.0016 'International Tables Vol C Tables 4.2.6.8 and 6.1.1.4'
H H 0.0000 0.0000 'International Tables Vol C Tables 4.2.6.8 and 6.1.1.4'
N N 0.0061 0.0033 'International Tables Vol C Tables 4.2.6.8 and 6.1.1.4'
O O 0.0106 0.0060 'International Tables Vol C Tables 4.2.6.8 and 6.1.1.4'
Cl Cl 0.1484 0.1585 'International Tables Vol C Tables 4.2.6.8 and 6.1.1.4'

_symmetry_cell_setting           triclinic
_symmetry_space_group_name_H-M   P-1

loop_
_symmetry_equiv_pos_as_xyz
'x, y, z'
'-x, -y, -z'

_cell_length_a                   13.861(5)
_cell_length_b                   15.962(6)
_cell_length_c                   17.258(6)
_cell_angle_alpha                69.871(6)
_cell_angle_beta                 75.157(6)
_cell_angle_gamma                81.221(7)
_cell_volume                     3457(2)
_cell_formula_units_Z            2
_cell_measurement_temperature    293(2)
_cell_measurement_reflns_used    ?
_cell_measurement_theta_min      ?
_cell_measurement_theta_max      ?

_exptl_crystal_description       ?
_exptl_crystal_colour            ?
_exptl_crystal_size_max          ?
_exptl_crystal_size_mid          ?
_exptl_crystal_size_min          ?
_exptl_crystal_density_meas      ?
_exptl_crystal_density_diffrn    1.340
_exptl_crystal_density_method    'not measured'
_exptl_crystal_F_000             1456
_exptl_absorpt_coefficient_mu    0.166
_exptl_absorpt_correction_type   ?
_exptl_absorpt_correction_T_min  ?
_exptl_absorpt_correction_T_max  ?
_exptl_absorpt_process_details   ?

_exptl_special_details           
;
 ?
;

_diffrn_ambient_temperature      293(2)
_diffrn_radiation_wavelength     0.71073
_diffrn_radiation_type           MoK\a
_diffrn_radiation_source         'fine-focus sealed tube'
_diffrn_radiation_monochromator  graphite
_diffrn_measurement_device_type  ?
_diffrn_measurement_method       ?
_diffrn_detector_area_resol_mean ?
_diffrn_standards_number         ?
_diffrn_standards_interval_count ?
_diffrn_standards_interval_time  ?
_diffrn_standards_decay_%        ?
_diffrn_reflns_number            23793
_diffrn_reflns_av_R_equivalents  0.1406
_diffrn_reflns_av_sigmaI/netI    0.2945
_diffrn_reflns_limit_h_min       -14
_diffrn_reflns_limit_h_max       16
_diffrn_reflns_limit_k_min       -18
_diffrn_reflns_limit_k_max       18
_diffrn_reflns_limit_l_min       -20
_diffrn_reflns_limit_l_max       20
_diffrn_reflns_theta_min         1.29
_diffrn_reflns_theta_max         25.00
_reflns_number_total             11857
_reflns_number_gt                3433
_reflns_threshold_expression     >2sigma(I)

_computing_data_collection       ?
_computing_cell_refinement       ?
_computing_data_reduction        ?
_computing_structure_solution    ?
_computing_structure_refinement  'SHELXL-97 (Sheldrick, 1997)'
_computing_molecular_graphics    ?
_computing_publication_material  ?

_refine_special_details          
;
 Refinement of F^2^ against ALL reflections.  The weighted R-factor wR and
 goodness of fit S are based on F^2^, conventional R-factors R are based
 on F, with F set to zero for negative F^2^. The threshold expression of
 F^2^ > 2sigma(F^2^) is used only for calculating R-factors(gt) etc. and is
 not relevant to the choice of reflections for refinement.  R-factors based
 on F^2^ are statistically about twice as large as those based on F, and R-
 factors based on ALL data will be even larger.
;

_refine_ls_structure_factor_coef Fsqd
_refine_ls_matrix_type           full
_refine_ls_weighting_scheme      calc
_refine_ls_weighting_details     
'calc w=1/[\s^2^(Fo^2^)+(0.0518P)^2^+0.0000P] where P=(Fo^2^+2Fc^2^)/3'
_atom_sites_solution_primary     direct
_atom_sites_solution_secondary   difmap
_atom_sites_solution_hydrogens   geom
_refine_ls_hydrogen_treatment    mixed
_refine_ls_extinction_method     none
_refine_ls_extinction_coef       ?
_refine_ls_number_reflns         11857
_refine_ls_number_parameters     910
_refine_ls_number_restraints     0
_refine_ls_R_factor_all          0.2728
_refine_ls_R_factor_gt           0.0749
_refine_ls_wR_factor_ref         0.1799
_refine_ls_wR_factor_gt          0.1296
_refine_ls_goodness_of_fit_ref   0.804
_refine_ls_restrained_S_all      0.804
_refine_ls_shift/su_max          0.011
_refine_ls_shift/su_mean         0.001

loop_
_atom_site_label
_atom_site_type_symbol
_atom_site_fract_x
_atom_site_fract_y
_atom_site_fract_z
_atom_site_U_iso_or_equiv
_atom_site_adp_type
_atom_site_occupancy
_atom_site_symmetry_multiplicity
_atom_site_calc_flag
_atom_site_refinement_flags
_atom_site_disorder_assembly
_atom_site_disorder_group
C1 C 0.6057(4) 0.7700(4) 0.1292(4) 0.0387(17) Uani 1 1 d . . .
C2 C 0.5650(5) 0.6920(4) 0.1385(4) 0.054(2) Uani 1 1 d . . .
H2A H 0.5479 0.6841 0.0929 0.065 Uiso 1 1 calc R . .
C3 C 0.5503(5) 0.6265(5) 0.2159(5) 0.068(2) Uani 1 1 d . . .
H3A H 0.5263 0.5726 0.2225 0.082 Uiso 1 1 calc R . .
C4 C 0.5714(5) 0.6411(4) 0.2840(4) 0.063(2) Uani 1 1 d . . .
H4A H 0.5592 0.5988 0.3375 0.075 Uiso 1 1 calc R . .
C5 C 0.6113(4) 0.7211(4) 0.2696(4) 0.0370(16) Uani 1 1 d . . .
C6 C 0.6366(4) 0.7359(4) 0.3439(4) 0.0338(16) Uani 1 1 d . . .
C7 C 0.7224(4) 0.8364(4) 0.3801(4) 0.0362(16) Uani 1 1 d . . .
C8 C 0.7529(4) 0.7749(4) 0.4506(4) 0.0429(17) Uani 1 1 d . . .
H8A H 0.7530 0.7139 0.4604 0.052 Uiso 1 1 calc R . .
C9 C 0.7829(4) 0.8052(4) 0.5058(4) 0.0471(18) Uani 1 1 d . . .
H9 H 0.8025 0.7641 0.5533 0.056 Uiso 1 1 calc R . .
C10 C 0.7845(5) 0.8962(4) 0.4915(4) 0.0513(19) Uani 1 1 d . . .
H10A H 0.8044 0.9160 0.5294 0.062 Uiso 1 1 calc R . .
C11 C 0.7567(4) 0.9563(4) 0.4213(4) 0.0473(18) Uani 1 1 d . . .
H11 H 0.7574 1.0172 0.4120 0.057 Uiso 1 1 calc R . .
C12 C 0.7270(4) 0.9284(4) 0.3631(4) 0.0348(16) Uani 1 1 d . . .
C13 C 0.7316(4) 1.0627(4) 0.2508(4) 0.0381(17) Uani 1 1 d . . .
H13 H 0.7839 1.0765 0.2679 0.046 Uiso 1 1 calc R . .
C14 C 0.6976(4) 1.1264(4) 0.1797(4) 0.0299(15) Uani 1 1 d . . .
C15 C 0.7382(4) 1.2105(4) 0.1391(4) 0.0346(16) Uani 1 1 d . . .
H15 H 0.7869 1.2243 0.1602 0.041 Uiso 1 1 calc R . .
C16 C 0.7090(4) 1.2732(4) 0.0696(4) 0.0354(16) Uani 1 1 d . . .
C17 C 0.6340(4) 1.2516(4) 0.0408(4) 0.0420(17) Uani 1 1 d . . .
H17 H 0.6122 1.2930 -0.0055 0.050 Uiso 1 1 calc R . .
C18 C 0.5914(4) 1.1715(4) 0.0787(4) 0.0461(18) Uani 1 1 d . . .
H18 H 0.5409 1.1594 0.0583 0.055 Uiso 1 1 calc R . .
C19 C 0.6227(5) 1.1083(4) 0.1469(4) 0.0346(16) Uani 1 1 d . . .
C20 C 0.7545(4) 1.3625(4) 0.0256(4) 0.0408(17) Uani 1 1 d . . .
H20A H 0.8027 1.3591 -0.0253 0.049 Uiso 1 1 calc R . .
H20B H 0.7019 1.4075 0.0082 0.049 Uiso 1 1 calc R . .
C21 C 0.8059(5) 1.3934(4) 0.0770(4) 0.0332(16) Uani 1 1 d . . .
C22 C 0.7501(4) 1.4284(4) 0.1389(4) 0.0409(17) Uani 1 1 d . . .
H22 H 0.6807 1.4309 0.1492 0.049 Uiso 1 1 calc R . .
C23 C 0.7942(5) 1.4601(4) 0.1867(4) 0.0423(17) Uani 1 1 d . . .
H23 H 0.7551 1.4835 0.2280 0.051 Uiso 1 1 calc R . .
C24 C 0.8984(5) 1.4559(4) 0.1709(4) 0.0362(16) Uani 1 1 d . . .
C25 C 0.9572(5) 1.4196(4) 0.1102(4) 0.0320(16) Uani 1 1 d . . .
C26 C 0.9083(5) 1.3893(3) 0.0634(4) 0.0380(17) Uani 1 1 d . . .
H26 H 0.9467 1.3658 0.0220 0.046 Uiso 1 1 calc R . .
C27 C 1.0656(5) 1.4134(4) 0.0950(4) 0.0366(16) Uani 1 1 d . . .
H27 H 1.1031 1.3904 0.0529 0.044 Uiso 1 1 calc R . .
C28 C 1.2156(5) 1.4326(4) 0.1248(4) 0.0355(16) Uani 1 1 d . . .
C29 C 1.2814(5) 1.3917(4) 0.0705(4) 0.0492(19) Uani 1 1 d . . .
H29 H 1.2562 1.3654 0.0400 0.059 Uiso 1 1 calc R . .
C30 C 1.3843(5) 1.3898(5) 0.0612(4) 0.061(2) Uani 1 1 d . . .
H30 H 1.4275 1.3596 0.0270 0.073 Uiso 1 1 calc R . .
C31 C 1.4219(5) 1.4326(5) 0.1027(4) 0.059(2) Uani 1 1 d . . .
H31 H 1.4908 1.4344 0.0937 0.070 Uiso 1 1 calc R . .
C32 C 1.3591(5) 1.4724(4) 0.1572(4) 0.0470(18) Uani 1 1 d . . .
H32 H 1.3853 1.5001 0.1859 0.056 Uiso 1 1 calc R . .
C33 C 1.2560(5) 1.4714(4) 0.1698(4) 0.0327(16) Uani 1 1 d . . .
C34 C 1.2042(5) 1.5801(4) 0.2476(4) 0.0432(18) Uani 1 1 d . . .
C35 C 1.1266(5) 1.6009(4) 0.3184(4) 0.0404(17) Uani 1 1 d . . .
C36 C 1.1432(6) 1.6617(4) 0.3528(4) 0.057(2) Uani 1 1 d . . .
H36 H 1.2023 1.6908 0.3315 0.069 Uiso 1 1 calc R . .
C37 C 1.0734(6) 1.6799(4) 0.4183(5) 0.056(2) Uani 1 1 d . . .
H37 H 1.0848 1.7200 0.4428 0.067 Uiso 1 1 calc R . .
C38 C 0.9854(5) 1.6369(4) 0.4470(4) 0.0473(18) Uani 1 1 d . . .
H38 H 0.9358 1.6483 0.4907 0.057 Uiso 1 1 calc R . .
C39 C 0.9726(5) 1.5763(4) 0.4090(4) 0.0384(17) Uani 1 1 d . . .
C40 C 0.8754(5) 1.5306(4) 0.4425(4) 0.0355(16) Uani 1 1 d . . .
C41 C 0.7787(5) 1.4275(4) 0.4207(4) 0.0363(16) Uani 1 1 d . . .
C42 C 0.6826(5) 1.4570(4) 0.4547(4) 0.0430(18) Uani 1 1 d . . .
H42 H 0.6715 1.5127 0.4628 0.052 Uiso 1 1 calc R . .
C43 C 0.6041(5) 1.4045(4) 0.4762(4) 0.0470(18) Uani 1 1 d . . .
H43 H 0.5408 1.4233 0.5015 0.056 Uiso 1 1 calc R . .
C44 C 0.6185(5) 1.3237(4) 0.4606(4) 0.0534(19) Uani 1 1 d . . .
H44 H 0.5647 1.2892 0.4739 0.064 Uiso 1 1 calc R . .
C45 C 0.7128(5) 1.2944(4) 0.4254(4) 0.0455(18) Uani 1 1 d . . .
H45 H 0.7224 1.2399 0.4150 0.055 Uiso 1 1 calc R . .
C46 C 0.7944(5) 1.3459(4) 0.4051(4) 0.0367(16) Uani 1 1 d . . .
C47 C 0.9113(4) 1.2687(4) 0.3231(4) 0.0385(17) Uani 1 1 d . . .
H47 H 0.8580 1.2534 0.3083 0.046 Uiso 1 1 calc R . .
C48 C 1.0116(4) 1.2375(4) 0.2903(3) 0.0295(15) Uani 1 1 d . . .
C49 C 1.0287(4) 1.1828(4) 0.2393(4) 0.0396(17) Uani 1 1 d . . .
H49 H 0.9736 1.1652 0.2288 0.048 Uiso 1 1 calc R . .
C50 C 1.1219(5) 1.1538(4) 0.2042(4) 0.0403(17) Uani 1 1 d . . .
C51 C 1.2040(5) 1.1816(4) 0.2210(4) 0.0425(17) Uani 1 1 d . . .
H51 H 1.2684 1.1621 0.1986 0.051 Uiso 1 1 calc R . .
C52 C 1.1913(5) 1.2377(4) 0.2704(4) 0.0406(17) Uani 1 1 d . . .
H52 H 1.2464 1.2558 0.2804 0.049 Uiso 1 1 calc R . .
C53 C 1.0947(5) 1.2660(4) 0.3044(4) 0.0359(16) Uani 1 1 d . . .
C54 C 1.1440(4) 1.0966(4) 0.1465(4) 0.055(2) Uani 1 1 d . . .
H54A H 1.1988 1.0530 0.1611 0.065 Uiso 1 1 calc R . .
H54B H 1.1664 1.1346 0.0888 0.065 Uiso 1 1 calc R . .
C55 C 1.0563(4) 1.0469(4) 0.1500(4) 0.0391(17) Uani 1 1 d . . .
C56 C 1.0354(5) 0.9650(4) 0.2129(4) 0.0444(18) Uani 1 1 d . . .
H56 H 1.0731 0.9424 0.2540 0.053 Uiso 1 1 calc R . .
C57 C 0.9592(5) 0.9171(4) 0.2148(4) 0.0488(19) Uani 1 1 d . . .
H57 H 0.9455 0.8631 0.2577 0.059 Uiso 1 1 calc R . .
C58 C 0.9034(5) 0.9489(4) 0.1533(4) 0.0414(17) Uani 1 1 d . . .
C59 C 0.9227(4) 1.0321(4) 0.0890(4) 0.0293(15) Uani 1 1 d . . .
C60 C 1.0005(4) 1.0785(4) 0.0888(4) 0.0412(17) Uani 1 1 d . . .
H60 H 1.0150 1.1324 0.0461 0.049 Uiso 1 1 calc R . .
C61 C 0.8648(4) 1.0656(4) 0.0243(4) 0.0399(17) Uani 1 1 d . . .
H61 H 0.8795 1.1196 -0.0183 0.048 Uiso 1 1 calc R . .
C62 C 0.7356(4) 1.0530(4) -0.0373(4) 0.0360(16) Uani 1 1 d . . .
C63 C 0.7451(4) 1.1319(4) -0.1044(4) 0.0441(18) Uani 1 1 d . . .
H63 H 0.7923 1.1704 -0.1102 0.053 Uiso 1 1 calc R . .
C64 C 0.6861(5) 1.1546(4) -0.1630(4) 0.0522(19) Uani 1 1 d . . .
H64 H 0.6943 1.2076 -0.2080 0.063 Uiso 1 1 calc R . .
C65 C 0.6143(5) 1.0980(4) -0.1546(4) 0.0462(18) Uani 1 1 d . . .
H65 H 0.5743 1.1127 -0.1939 0.055 Uiso 1 1 calc R . .
C66 C 0.6033(4) 1.0195(4) -0.0870(4) 0.0393(17) Uani 1 1 d . . .
H66 H 0.5556 0.9813 -0.0808 0.047 Uiso 1 1 calc R . .
C67 C 0.6627(4) 0.9975(4) -0.0285(4) 0.0304(15) Uani 1 1 d . . .
C68 C 0.6248(4) 0.8384(4) 0.0449(4) 0.0359(16) Uani 1 1 d . . .
N1 N 0.6275(3) 0.7846(3) 0.1945(3) 0.0361(13) Uani 1 1 d . . .
N2 N 0.6460(3) 0.9191(3) 0.0440(3) 0.0355(13) Uani 1 1 d . . .
H2 H 0.6498 0.9235 0.0913 0.043 Uiso 1 1 calc R . .
N3 N 0.7944(4) 1.0231(3) 0.0241(3) 0.0359(13) Uani 1 1 d . . .
N4 N 0.8933(4) 1.3172(3) 0.3721(3) 0.0364(13) Uani 1 1 d . . .
N5 N 0.8612(4) 1.4793(3) 0.3989(3) 0.0407(14) Uani 1 1 d . . .
H5 H 0.9060 1.4781 0.3543 0.049 Uiso 1 1 calc R . .
N6 N 1.0404(4) 1.5572(3) 0.3456(3) 0.0369(13) Uani 1 1 d . . .
N7 N 1.1904(3) 1.5074(3) 0.2298(3) 0.0383(14) Uani 1 1 d . . .
H7A H 1.1369 1.4804 0.2576 0.046 Uiso 1 1 calc R . .
N8 N 1.1110(3) 1.4387(3) 0.1381(3) 0.0311(13) Uani 1 1 d . . .
N9 N 0.6929(3) 0.9869(3) 0.2919(3) 0.0371(14) Uani 1 1 d . . .
N10 N 0.6897(3) 0.8080(3) 0.3228(3) 0.0372(13) Uani 1 1 d . . .
H10 H 0.7048 0.8390 0.2701 0.045 Uiso 1 1 calc R . .
O1 O 0.6105(3) 0.6844(3) 0.4159(3) 0.0511(13) Uani 1 1 d . . .
O2 O 0.6213(3) 0.8223(3) -0.0190(3) 0.0479(12) Uani 1 1 d . . .
O3 O 0.8307(3) 0.8991(2) 0.1563(2) 0.0510(12) Uani 1 1 d . . .
H3 H 0.8029 0.9249 0.1170 0.076 Uiso 1 1 calc R . .
O4 O 1.0843(3) 1.3229(2) 0.3495(2) 0.0435(11) Uani 1 1 d . . .
H4 H 1.0247 1.3348 0.3666 0.065 Uiso 1 1 calc R . .
O5 O 0.8168(3) 1.5410(3) 0.5057(3) 0.0507(13) Uani 1 1 d . . .
O6 O 1.2742(3) 1.6276(3) 0.2099(3) 0.0660(15) Uani 1 1 d . . .
O7 O 0.9410(3) 1.4880(2) 0.2162(2) 0.0444(12) Uani 1 1 d . . .
H7 H 1.0020 1.4812 0.2021 0.067 Uiso 1 1 calc R . .
O8 O 0.5804(3) 1.0271(3) 0.1817(2) 0.0500(12) Uani 1 1 d . . .
H8 H 0.6052 0.9957 0.2214 0.075 Uiso 1 1 calc R . .
C69 C 0.1052(4) 0.3021(4) 0.8336(4) 0.065(2) Uani 1 1 d . . .
H69A H 0.1414 0.2569 0.8093 0.078 Uiso 1 1 calc R . .
H69B H 0.1175 0.3603 0.7914 0.078 Uiso 1 1 calc R . .
Cl1 Cl -0.02360(14) 0.28693(12) 0.86047(12) 0.0758(6) Uani 1 1 d . . .
Cl2 Cl 0.14911(14) 0.29497(14) 0.92201(13) 0.0819(7) Uani 1 1 d . . .
C70 C 0.3805(5) 0.4241(4) 0.3736(4) 0.059(2) Uani 1 1 d . . .
H70A H 0.3277 0.3862 0.4083 0.088 Uiso 1 1 calc R . .
H70B H 0.3533 0.4768 0.3361 0.088 Uiso 1 1 calc R . .
H70C H 0.4121 0.4411 0.4089 0.088 Uiso 1 1 calc R . .
C71 C 0.4570(6) 0.3742(5) 0.3224(4) 0.054(2) Uani 1 1 d . . .
C72 C 0.4988(6) 0.2336(5) 0.2997(5) 0.091(3) Uani 1 1 d . . .
H72A H 0.5651 0.2324 0.3092 0.110 Uiso 1 1 calc R . .
H72B H 0.5023 0.2553 0.2393 0.110 Uiso 1 1 calc R . .
C73 C 0.4617(6) 0.1438(5) 0.3371(6) 0.131(4) Uani 1 1 d . . .
H73A H 0.5059 0.1037 0.3112 0.197 Uiso 1 1 calc R . .
H73B H 0.3959 0.1460 0.3277 0.197 Uiso 1 1 calc R . .
H73C H 0.4591 0.1230 0.3967 0.197 Uiso 1 1 calc R . .
C74 C 0.9016(15) 0.0699(11) 0.5424(10) 0.297(13) Uani 1 1 d . . .
H74A H 0.8981 0.0295 0.5130 0.445 Uiso 1 1 calc R . .
H74B H 0.9545 0.0485 0.5726 0.445 Uiso 1 1 calc R . .
H74C H 0.9147 0.1282 0.5024 0.445 Uiso 1 1 calc R . .
C75 C 0.805(4) 0.0751(16) 0.6033(18) 0.68(5) Uani 1 1 d . . .
C76 C 0.6051(17) 0.1115(9) 0.6197(11) 0.265(12) Uani 1 1 d . . .
H76A H 0.5828 0.0749 0.6780 0.318 Uiso 1 1 calc R . .
H76B H 0.5968 0.1746 0.6142 0.318 Uiso 1 1 calc R . .
C77 C 0.5624(8) 0.0883(7) 0.5561(9) 0.225(9) Uani 1 1 d . . .
H77A H 0.4910 0.1000 0.5675 0.338 Uiso 1 1 calc R . .
H77B H 0.5786 0.0262 0.5616 0.338 Uiso 1 1 calc R . .
H77C H 0.5909 0.1242 0.4997 0.338 Uiso 1 1 calc R . .
O9 O 0.5310(4) 0.4027(3) 0.2728(3) 0.0688(16) Uani 1 1 d . . .
O10 O 0.7918(7) 0.1284(6) 0.6311(6) 0.205(4) Uani 1 1 d . . .
O11 O 0.4292(4) 0.2907(3) 0.3405(3) 0.0828(17) Uani 1 1 d . . .
O12 O 0.7236(12) 0.0772(6) 0.5706(8) 0.235(7) Uani 1 1 d . . .

loop_
_atom_site_aniso_label
_atom_site_aniso_U_11
_atom_site_aniso_U_22
_atom_site_aniso_U_33
_atom_site_aniso_U_23
_atom_site_aniso_U_13
_atom_site_aniso_U_12
C1 0.043(4) 0.037(4) 0.046(5) -0.018(4) -0.019(4) -0.008(3)
C2 0.075(5) 0.040(4) 0.064(5) -0.021(4) -0.031(4) -0.020(4)
C3 0.081(6) 0.055(5) 0.083(6) -0.023(5) -0.019(5) -0.042(4)
C4 0.098(6) 0.051(5) 0.043(5) -0.008(4) -0.013(4) -0.038(4)
C5 0.039(4) 0.032(4) 0.048(5) -0.016(4) -0.014(4) -0.010(3)
C6 0.040(4) 0.018(4) 0.045(5) -0.014(3) -0.005(4) -0.009(3)
C7 0.036(4) 0.042(4) 0.038(4) -0.017(4) -0.015(3) -0.005(3)
C8 0.060(5) 0.035(4) 0.037(4) -0.010(4) -0.016(4) -0.004(4)
C9 0.047(5) 0.055(5) 0.039(4) -0.015(4) -0.010(4) -0.003(4)
C10 0.062(5) 0.052(5) 0.052(5) -0.024(4) -0.018(4) -0.010(4)
C11 0.067(5) 0.038(4) 0.046(5) -0.019(4) -0.025(4) 0.003(4)
C12 0.037(4) 0.034(4) 0.034(4) -0.012(3) -0.008(3) -0.001(3)
C13 0.028(4) 0.058(5) 0.044(5) -0.036(4) -0.012(3) 0.003(4)
C14 0.020(4) 0.035(4) 0.040(4) -0.016(3) -0.007(3) -0.005(3)
C15 0.022(4) 0.041(4) 0.051(5) -0.027(4) -0.005(3) -0.007(3)
C16 0.035(4) 0.036(4) 0.037(4) -0.018(3) -0.005(3) -0.001(3)
C17 0.047(5) 0.039(4) 0.047(5) -0.017(4) -0.021(4) 0.001(4)
C18 0.043(5) 0.047(5) 0.062(5) -0.021(4) -0.026(4) -0.011(4)
C19 0.041(4) 0.028(4) 0.034(4) -0.013(3) -0.003(3) -0.003(3)
C20 0.030(4) 0.048(4) 0.052(5) -0.019(4) -0.017(3) -0.004(3)
C21 0.033(4) 0.027(4) 0.036(4) -0.009(3) -0.003(3) -0.006(3)
C22 0.026(4) 0.036(4) 0.061(5) -0.014(4) -0.010(4) -0.007(3)
C23 0.031(4) 0.048(4) 0.055(5) -0.027(4) -0.004(4) -0.006(3)
C24 0.040(5) 0.041(4) 0.037(4) -0.017(3) -0.013(4) -0.012(3)
C25 0.044(5) 0.029(4) 0.029(4) -0.013(3) -0.013(3) -0.002(3)
C26 0.051(5) 0.031(4) 0.033(4) -0.021(3) 0.004(4) -0.006(3)
C27 0.040(5) 0.038(4) 0.034(4) -0.015(3) -0.010(3) 0.002(3)
C28 0.029(4) 0.037(4) 0.039(4) -0.012(3) -0.002(3) -0.005(3)
C29 0.048(5) 0.065(5) 0.046(5) -0.030(4) -0.011(4) -0.007(4)
C30 0.038(5) 0.100(6) 0.062(5) -0.053(5) -0.011(4) 0.008(4)
C31 0.049(5) 0.079(6) 0.056(5) -0.029(4) -0.008(4) -0.017(4)
C32 0.050(5) 0.055(5) 0.043(5) -0.016(4) -0.017(4) -0.012(4)
C33 0.032(4) 0.032(4) 0.037(4) -0.010(3) -0.011(4) -0.008(3)
C34 0.056(5) 0.038(4) 0.045(5) -0.020(4) -0.014(4) -0.010(4)
C35 0.042(5) 0.037(4) 0.046(5) -0.018(4) -0.004(4) -0.013(4)
C36 0.082(6) 0.047(5) 0.055(5) -0.014(4) -0.026(5) -0.026(4)
C37 0.073(6) 0.049(5) 0.068(6) -0.044(4) -0.020(5) -0.002(4)
C38 0.048(5) 0.049(5) 0.046(5) -0.022(4) -0.002(4) -0.004(4)
C39 0.049(5) 0.029(4) 0.051(5) -0.026(4) -0.023(4) 0.006(3)
C40 0.028(4) 0.038(4) 0.045(5) -0.017(4) -0.011(4) -0.001(3)
C41 0.034(4) 0.039(4) 0.041(4) -0.017(3) -0.010(3) -0.004(4)
C42 0.042(5) 0.046(4) 0.052(5) -0.028(4) -0.012(4) -0.004(4)
C43 0.031(4) 0.055(5) 0.059(5) -0.031(4) -0.006(4) 0.006(4)
C44 0.048(5) 0.056(5) 0.066(5) -0.033(4) -0.013(4) -0.002(4)
C45 0.038(5) 0.046(4) 0.060(5) -0.032(4) 0.001(4) -0.008(4)
C46 0.037(4) 0.036(4) 0.045(4) -0.027(3) -0.004(3) -0.005(3)
C47 0.037(4) 0.043(4) 0.042(4) -0.018(4) -0.012(4) -0.005(3)
C48 0.021(4) 0.042(4) 0.035(4) -0.021(3) -0.009(3) -0.002(3)
C49 0.029(4) 0.056(4) 0.050(5) -0.036(4) -0.010(3) -0.006(3)
C50 0.031(4) 0.047(4) 0.048(5) -0.025(4) -0.005(4) -0.001(3)
C51 0.037(4) 0.048(4) 0.049(5) -0.024(4) -0.009(4) -0.002(3)
C52 0.033(4) 0.048(4) 0.049(5) -0.019(4) -0.016(4) -0.009(4)
C53 0.041(5) 0.034(4) 0.034(4) -0.010(3) -0.011(4) -0.005(3)
C54 0.033(4) 0.073(5) 0.074(5) -0.047(4) -0.012(4) 0.004(4)
C55 0.022(4) 0.055(5) 0.057(5) -0.042(4) -0.005(4) 0.000(4)
C56 0.041(5) 0.051(5) 0.053(5) -0.028(4) -0.020(4) 0.008(4)
C57 0.045(5) 0.052(5) 0.058(5) -0.021(4) -0.016(4) -0.010(4)
C58 0.040(5) 0.045(5) 0.049(5) -0.026(4) -0.013(4) 0.000(4)
C59 0.023(4) 0.035(4) 0.037(4) -0.021(3) -0.005(3) -0.005(3)
C60 0.025(4) 0.048(4) 0.062(5) -0.035(4) -0.005(4) -0.003(3)
C61 0.039(4) 0.031(4) 0.055(5) -0.019(3) -0.010(4) -0.002(3)
C62 0.036(4) 0.040(4) 0.045(5) -0.027(4) -0.010(4) -0.007(3)
C63 0.042(5) 0.037(4) 0.055(5) -0.013(4) -0.009(4) -0.017(3)
C64 0.059(5) 0.048(5) 0.045(5) -0.010(4) -0.011(4) -0.004(4)
C65 0.049(5) 0.049(5) 0.045(5) -0.017(4) -0.015(4) -0.003(4)
C66 0.031(4) 0.057(5) 0.036(4) -0.021(4) -0.010(3) -0.001(3)
C67 0.026(4) 0.036(4) 0.027(4) -0.012(3) -0.002(3) 0.001(3)
C68 0.026(4) 0.040(4) 0.049(5) -0.023(4) -0.011(4) 0.000(3)
N1 0.035(3) 0.040(3) 0.038(4) -0.018(3) -0.010(3) -0.001(3)
N2 0.033(3) 0.036(3) 0.045(4) -0.018(3) -0.011(3) -0.007(3)
N3 0.037(3) 0.037(3) 0.044(4) -0.023(3) -0.009(3) -0.008(3)
N4 0.035(4) 0.041(3) 0.039(3) -0.022(3) -0.008(3) 0.001(3)
N5 0.041(4) 0.044(3) 0.042(4) -0.023(3) -0.003(3) -0.007(3)
N6 0.042(4) 0.035(3) 0.039(3) -0.018(3) -0.012(3) -0.002(3)
N7 0.032(3) 0.050(4) 0.044(4) -0.030(3) 0.001(3) -0.016(3)
N8 0.029(3) 0.037(3) 0.035(3) -0.017(3) -0.011(3) -0.007(3)
N9 0.039(3) 0.028(3) 0.046(4) -0.019(3) -0.002(3) -0.006(3)
N10 0.054(4) 0.027(3) 0.035(3) -0.006(3) -0.017(3) -0.011(3)
O1 0.058(3) 0.049(3) 0.040(3) -0.002(2) -0.007(2) -0.022(2)
O2 0.051(3) 0.053(3) 0.054(3) -0.029(3) -0.017(3) -0.007(2)
O3 0.060(3) 0.044(3) 0.061(3) -0.021(2) -0.026(3) -0.011(2)
O4 0.041(3) 0.045(3) 0.059(3) -0.034(2) -0.013(2) 0.000(2)
O5 0.049(3) 0.059(3) 0.051(3) -0.034(3) 0.001(3) -0.005(2)
O6 0.067(4) 0.057(3) 0.076(4) -0.032(3) 0.012(3) -0.034(3)
O7 0.033(3) 0.054(3) 0.055(3) -0.028(2) -0.012(2) -0.001(2)
O8 0.054(3) 0.045(3) 0.060(3) -0.018(2) -0.022(2) -0.012(2)
C69 0.053(5) 0.070(5) 0.075(6) -0.033(4) -0.005(4) -0.006(4)
Cl1 0.0673(14) 0.0719(14) 0.0854(16) -0.0139(12) -0.0245(12) -0.0097(11)
Cl2 0.0599(14) 0.1002(17) 0.1084(18) -0.0640(14) -0.0211(13) 0.0046(12)
C70 0.063(5) 0.055(5) 0.050(5) -0.013(4) -0.005(4) -0.002(4)
C71 0.061(6) 0.057(6) 0.041(5) -0.013(4) -0.010(4) -0.005(5)
C72 0.094(7) 0.064(6) 0.106(7) -0.052(6) 0.029(5) -0.004(5)
C73 0.114(8) 0.051(6) 0.181(10) -0.044(6) 0.059(7) -0.007(6)
C74 0.49(3) 0.22(2) 0.25(2) -0.024(15) -0.16(2) -0.22(2)
C75 1.65(12) 0.22(2) 0.50(4) -0.29(3) -0.86(7) 0.43(4)
C76 0.51(4) 0.062(10) 0.23(2) 0.047(11) -0.22(2) -0.022(14)
C77 0.147(12) 0.068(8) 0.35(2) -0.050(11) 0.128(13) -0.020(8)
O9 0.060(4) 0.077(4) 0.064(4) -0.026(3) 0.011(3) -0.018(3)
O10 0.239(10) 0.161(9) 0.183(9) -0.009(7) -0.039(7) -0.040(7)
O11 0.091(4) 0.050(3) 0.090(4) -0.031(3) 0.030(3) -0.021(3)
O12 0.45(2) 0.100(7) 0.226(12) -0.070(7) -0.202(13) 0.019(9)

_geom_special_details            
;
 All esds (except the esd in the dihedral angle between two l.s. planes)
 are estimated using the full covariance matrix.  The cell esds are taken
 into account individually in the estimation of esds in distances, angles
 and torsion angles; correlations between esds in cell parameters are only
 used when they are defined by crystal symmetry.  An approximate (isotropic)
 treatment of cell esds is used for estimating esds involving l.s. planes.
;

loop_
_geom_bond_atom_site_label_1
_geom_bond_atom_site_label_2
_geom_bond_distance
_geom_bond_site_symmetry_2
_geom_bond_publ_flag
C1 N1 1.339(6) . ?
C1 C2 1.387(7) . ?
C1 C68 1.475(8) . ?
C2 C3 1.372(8) . ?
C3 C4 1.378(8) . ?
C4 C5 1.388(7) . ?
C5 N1 1.332(7) . ?
C5 C6 1.513(7) . ?
C6 O1 1.228(6) . ?
C6 N10 1.354(6) . ?
C7 C8 1.392(7) . ?
C7 C12 1.402(7) . ?
C7 N10 1.412(6) . ?
C8 C9 1.375(7) . ?
C9 C10 1.391(7) . ?
C10 C11 1.366(8) . ?
C11 C12 1.397(7) . ?
C12 N9 1.407(7) . ?
C13 N9 1.291(6) . ?
C13 C14 1.433(7) . ?
C14 C19 1.408(7) . ?
C14 C15 1.411(7) . ?
C15 C16 1.379(7) . ?
C16 C17 1.393(7) . ?
C16 C20 1.514(7) . ?
C17 C18 1.368(7) . ?
C18 C19 1.379(7) . ?
C19 O8 1.379(6) . ?
C20 C21 1.506(7) . ?
C21 C26 1.373(7) . ?
C21 C22 1.382(7) . ?
C22 C23 1.395(7) . ?
C23 C24 1.395(7) . ?
C24 O7 1.352(6) . ?
C24 C25 1.390(7) . ?
C25 C26 1.412(7) . ?
C25 C27 1.452(7) . ?
C27 N8 1.278(6) . ?
C28 C29 1.392(7) . ?
C28 C33 1.400(7) . ?
C28 N8 1.403(6) . ?
C29 C30 1.390(8) . ?
C30 C31 1.374(8) . ?
C31 C32 1.367(8) . ?
C32 C33 1.390(7) . ?
C33 N7 1.413(6) . ?
C34 O6 1.226(6) . ?
C34 N7 1.349(7) . ?
C34 C35 1.503(8) . ?
C35 N6 1.370(6) . ?
C35 C36 1.372(7) . ?
C36 C37 1.371(8) . ?
C37 C38 1.383(8) . ?
C38 C39 1.395(7) . ?
C39 N6 1.337(7) . ?
C39 C40 1.514(8) . ?
C40 O5 1.228(6) . ?
C40 N5 1.351(7) . ?
C41 C42 1.392(7) . ?
C41 C46 1.394(7) . ?
C41 N5 1.409(6) . ?
C42 C43 1.372(7) . ?
C43 C44 1.380(7) . ?
C44 C45 1.378(7) . ?
C45 C46 1.400(7) . ?
C46 N4 1.415(7) . ?
C47 N4 1.288(6) . ?
C47 C48 1.442(7) . ?
C48 C49 1.397(7) . ?
C48 C53 1.404(7) . ?
C49 C50 1.364(7) . ?
C50 C51 1.409(7) . ?
C50 C54 1.517(7) . ?
C51 C52 1.401(7) . ?
C52 C53 1.390(7) . ?
C53 O4 1.357(6) . ?
C54 C55 1.527(7) . ?
C55 C60 1.379(7) . ?
C55 C56 1.396(8) . ?
C56 C57 1.383(7) . ?
C57 C58 1.384(7) . ?
C58 O3 1.356(6) . ?
C58 C59 1.417(8) . ?
C59 C60 1.396(7) . ?
C59 C61 1.447(7) . ?
C61 N3 1.273(6) . ?
C62 C63 1.384(7) . ?
C62 C67 1.390(7) . ?
C62 N3 1.410(7) . ?
C63 C64 1.380(8) . ?
C64 C65 1.392(7) . ?
C65 C66 1.384(7) . ?
C66 C67 1.382(7) . ?
C67 N2 1.430(6) . ?
C68 O2 1.230(6) . ?
C68 N2 1.357(6) . ?
C69 Cl2 1.745(6) . ?
C69 Cl1 1.758(6) . ?
C70 C71 1.513(8) . ?
C71 O9 1.190(7) . ?
C71 O11 1.353(7) . ?
C72 O11 1.442(7) . ?
C72 C73 1.467(8) . ?
C74 C75 1.49(6) . ?
C75 O10 1.085(18) . ?
C75 O12 1.37(4) . ?
C76 C77 1.539(18) . ?
C76 O12 1.75(2) . ?

loop_
_geom_angle_atom_site_label_1
_geom_angle_atom_site_label_2
_geom_angle_atom_site_label_3
_geom_angle
_geom_angle_site_symmetry_1
_geom_angle_site_symmetry_3
_geom_angle_publ_flag
N1 C1 C2 121.8(6) . . ?
N1 C1 C68 119.5(6) . . ?
C2 C1 C68 118.7(6) . . ?
C3 C2 C1 119.1(6) . . ?
C2 C3 C4 119.7(6) . . ?
C3 C4 C5 117.6(6) . . ?
N1 C5 C4 123.3(6) . . ?
N1 C5 C6 119.2(5) . . ?
C4 C5 C6 117.5(6) . . ?
O1 C6 N10 125.2(6) . . ?
O1 C6 C5 120.6(5) . . ?
N10 C6 C5 114.1(5) . . ?
C8 C7 C12 120.3(6) . . ?
C8 C7 N10 121.1(6) . . ?
C12 C7 N10 118.5(5) . . ?
C9 C8 C7 119.5(6) . . ?
C8 C9 C10 121.0(6) . . ?
C11 C10 C9 119.4(6) . . ?
C10 C11 C12 121.5(6) . . ?
C11 C12 C7 118.3(6) . . ?
C11 C12 N9 124.1(5) . . ?
C7 C12 N9 117.4(6) . . ?
N9 C13 C14 122.8(6) . . ?
C19 C14 C15 116.9(5) . . ?
C19 C14 C13 122.0(5) . . ?
C15 C14 C13 121.1(6) . . ?
C16 C15 C14 123.1(6) . . ?
C15 C16 C17 117.2(6) . . ?
C15 C16 C20 122.7(6) . . ?
C17 C16 C20 120.2(6) . . ?
C18 C17 C16 121.9(6) . . ?
C17 C18 C19 120.5(6) . . ?
O8 C19 C18 118.9(6) . . ?
O8 C19 C14 120.7(5) . . ?
C18 C19 C14 120.4(6) . . ?
C21 C20 C16 115.8(5) . . ?
C26 C21 C22 117.9(6) . . ?
C26 C21 C20 121.8(6) . . ?
C22 C21 C20 120.2(6) . . ?
C21 C22 C23 122.4(6) . . ?
C24 C23 C22 118.3(6) . . ?
O7 C24 C25 120.7(6) . . ?
O7 C24 C23 118.2(6) . . ?
C25 C24 C23 121.0(6) . . ?
C24 C25 C26 118.0(6) . . ?
C24 C25 C27 121.0(6) . . ?
C26 C25 C27 121.0(6) . . ?
C21 C26 C25 122.3(6) . . ?
N8 C27 C25 121.7(6) . . ?
C29 C28 C33 118.1(6) . . ?
C29 C28 N8 125.1(6) . . ?
C33 C28 N8 116.7(6) . . ?
C30 C29 C28 120.8(6) . . ?
C31 C30 C29 119.8(6) . . ?
C32 C31 C30 120.6(7) . . ?
C31 C32 C33 120.1(6) . . ?
C32 C33 C28 120.5(6) . . ?
C32 C33 N7 120.6(6) . . ?
C28 C33 N7 118.9(6) . . ?
O6 C34 N7 124.0(6) . . ?
O6 C34 C35 120.5(6) . . ?
N7 C34 C35 115.5(6) . . ?
N6 C35 C36 122.7(6) . . ?
N6 C35 C34 117.1(6) . . ?
C36 C35 C34 120.2(6) . . ?
C37 C36 C35 120.4(7) . . ?
C36 C37 C38 118.2(6) . . ?
C37 C38 C39 118.7(6) . . ?
N6 C39 C38 123.8(6) . . ?
N6 C39 C40 119.2(6) . . ?
C38 C39 C40 117.0(6) . . ?
O5 C40 N5 124.9(6) . . ?
O5 C40 C39 119.8(6) . . ?
N5 C40 C39 115.4(6) . . ?
C42 C41 C46 119.7(6) . . ?
C42 C41 N5 121.9(6) . . ?
C46 C41 N5 118.3(6) . . ?
C43 C42 C41 120.4(6) . . ?
C42 C43 C44 120.4(6) . . ?
C45 C44 C43 119.9(6) . . ?
C44 C45 C46 120.5(6) . . ?
C41 C46 C45 119.0(6) . . ?
C41 C46 N4 118.2(6) . . ?
C45 C46 N4 122.7(5) . . ?
N4 C47 C48 122.1(6) . . ?
C49 C48 C53 118.3(6) . . ?
C49 C48 C47 120.8(6) . . ?
C53 C48 C47 120.8(6) . . ?
C50 C49 C48 123.4(6) . . ?
C49 C50 C51 117.1(6) . . ?
C49 C50 C54 125.1(6) . . ?
C51 C50 C54 117.7(6) . . ?
C52 C51 C50 121.9(6) . . ?
C53 C52 C51 118.8(6) . . ?
O4 C53 C52 117.7(6) . . ?
O4 C53 C48 121.8(6) . . ?
C52 C53 C48 120.5(6) . . ?
C50 C54 C55 115.4(5) . . ?
C60 C55 C56 118.6(6) . . ?
C60 C55 C54 121.3(6) . . ?
C56 C55 C54 120.0(6) . . ?
C57 C56 C55 120.9(6) . . ?
C56 C57 C58 120.3(6) . . ?
O3 C58 C57 118.6(6) . . ?
O3 C58 C59 121.5(6) . . ?
C57 C58 C59 119.9(6) . . ?
C60 C59 C58 118.2(6) . . ?
C60 C59 C61 121.7(6) . . ?
C58 C59 C61 120.1(5) . . ?
C55 C60 C59 122.1(6) . . ?
N3 C61 C59 121.8(6) . . ?
C63 C62 C67 118.3(6) . . ?
C63 C62 N3 125.4(6) . . ?
C67 C62 N3 116.3(6) . . ?
C64 C63 C62 121.5(6) . . ?
C63 C64 C65 119.9(6) . . ?
C66 C65 C64 119.0(6) . . ?
C67 C66 C65 120.7(6) . . ?
C66 C67 C62 120.7(6) . . ?
C66 C67 N2 119.9(6) . . ?
C62 C67 N2 119.3(5) . . ?
O2 C68 N2 123.4(6) . . ?
O2 C68 C1 121.5(6) . . ?
N2 C68 C1 115.1(6) . . ?
C5 N1 C1 118.4(5) . . ?
C68 N2 C67 126.1(5) . . ?
C61 N3 C62 123.9(5) . . ?
C47 N4 C46 121.5(5) . . ?
C40 N5 C41 125.1(5) . . ?
C39 N6 C35 116.2(5) . . ?
C34 N7 C33 125.9(5) . . ?
C27 N8 C28 122.5(5) . . ?
C13 N9 C12 120.3(5) . . ?
C6 N10 C7 125.3(5) . . ?
Cl2 C69 Cl1 111.3(4) . . ?
O9 C71 O11 123.8(7) . . ?
O9 C71 C70 126.2(7) . . ?
O11 C71 C70 110.0(6) . . ?
O11 C72 C73 106.9(6) . . ?
O10 C75 O12 108(3) . . ?
O10 C75 C74 118(4) . . ?
O12 C75 C74 112.6(17) . . ?
C77 C76 O12 87.9(13) . . ?
C71 O11 C72 115.9(6) . . ?
C75 O12 C76 120(2) . . ?

_diffrn_measured_fraction_theta_max 0.974
_diffrn_reflns_theta_full        25.00
_diffrn_measured_fraction_theta_full 0.974
_refine_diff_density_max         0.382
_refine_diff_density_min         -0.348
_refine_diff_density_rms         0.065
####################################################################### 
# 
# This file contains crystal structure data downloaded from the 
# Cambridge Structural Database (CSD) hosted by the Cambridge 
# Crystallographic Data Centre (CCDC).
# 
# Full information about CCDC data access policies and citation 
# guidelines are available at http://www.ccdc.cam.ac.uk/access/V1 
# 
# Audit and citation data items may have been added by the CCDC. 
# Please retain this information to preserve the provenance of 
# this file and to allow appropriate attribution of the data. 
# 
#######################################################################

data_a
_database_code_depnum_ccdc_archive 'CCDC 1856481'
_audit_update_record             
;
2018-07-18 deposited with the CCDC.
2018-10-15 downloaded from the CCDC.
;

_audit_creation_method           SHELXL-97
_chemical_name_systematic        
;
 ?
;
_chemical_name_common            ?
_chemical_melting_point          ?
_chemical_formula_moiety         ?
_chemical_formula_sum            'C15 H12 O4'
_chemical_formula_weight         256.25

loop_
_atom_type_symbol
_atom_type_description
_atom_type_scat_dispersion_real
_atom_type_scat_dispersion_imag
_atom_type_scat_source
C C 0.0033 0.0016 'International Tables Vol C Tables 4.2.6.8 and 6.1.1.4'
H H 0.0000 0.0000 'International Tables Vol C Tables 4.2.6.8 and 6.1.1.4'
O O 0.0106 0.0060 'International Tables Vol C Tables 4.2.6.8 and 6.1.1.4'

_symmetry_cell_setting           monoclinic
_symmetry_space_group_name_H-M   P21/n

loop_
_symmetry_equiv_pos_as_xyz
'x, y, z'
'-x+1/2, y+1/2, -z+1/2'
'-x, -y, -z'
'x-1/2, -y-1/2, z-1/2'

_cell_length_a                   7.804(2)
_cell_length_b                   11.720(3)
_cell_length_c                   13.252(4)
_cell_angle_alpha                90.00
_cell_angle_beta                 94.565(5)
_cell_angle_gamma                90.00
_cell_volume                     1208.2(6)
_cell_formula_units_Z            4
_cell_measurement_temperature    293(2)
_cell_measurement_reflns_used    ?
_cell_measurement_theta_min      ?
_cell_measurement_theta_max      ?

_exptl_crystal_description       ?
_exptl_crystal_colour            ?
_exptl_crystal_size_max          0.23
_exptl_crystal_size_mid          0.22
_exptl_crystal_size_min          0.21
_exptl_crystal_density_meas      ?
_exptl_crystal_density_diffrn    1.409
_exptl_crystal_density_method    'not measured'
_exptl_crystal_F_000             536
_exptl_absorpt_coefficient_mu    0.103
_exptl_absorpt_correction_type   multi-scan
_exptl_absorpt_correction_T_min  0.9768
_exptl_absorpt_correction_T_max  0.9788
_exptl_absorpt_process_details   ?

_exptl_special_details           
;
 ?
;

_diffrn_ambient_temperature      293(2)
_diffrn_radiation_wavelength     0.71073
_diffrn_radiation_type           MoK\a
_diffrn_radiation_source         'fine-focus sealed tube'
_diffrn_radiation_monochromator  graphite
_diffrn_measurement_device_type  ?
_diffrn_measurement_method       ?
_diffrn_detector_area_resol_mean ?
_diffrn_standards_number         ?
_diffrn_standards_interval_count ?
_diffrn_standards_interval_time  ?
_diffrn_standards_decay_%        ?
_diffrn_reflns_number            2629
_diffrn_reflns_av_R_equivalents  0.0207
_diffrn_reflns_av_sigmaI/netI    0.0463
_diffrn_reflns_limit_h_min       -8
_diffrn_reflns_limit_h_max       9
_diffrn_reflns_limit_k_min       -10
_diffrn_reflns_limit_k_max       11
_diffrn_reflns_limit_l_min       -15
_diffrn_reflns_limit_l_max       3
_diffrn_reflns_theta_min         2.32
_diffrn_reflns_theta_max         24.99
_reflns_number_total             1770
_reflns_number_gt                1263
_reflns_threshold_expression     >2sigma(I)

_computing_data_collection       ?
_computing_cell_refinement       ?
_computing_data_reduction        ?
_computing_structure_solution    ?
_computing_structure_refinement  'SHELXL-97 (Sheldrick, 1997)'
_computing_molecular_graphics    ?
_computing_publication_material  ?

_refine_special_details          
;
 Refinement of F^2^ against ALL reflections.  The weighted R-factor wR and
 goodness of fit S are based on F^2^, conventional R-factors R are based
 on F, with F set to zero for negative F^2^. The threshold expression of
 F^2^ > 2sigma(F^2^) is used only for calculating R-factors(gt) etc. and is
 not relevant to the choice of reflections for refinement.  R-factors based
 on F^2^ are statistically about twice as large as those based on F, and R-
 factors based on ALL data will be even larger.
;

_refine_ls_structure_factor_coef Fsqd
_refine_ls_matrix_type           full
_refine_ls_weighting_scheme      calc
_refine_ls_weighting_details     
'calc w=1/[\s^2^(Fo^2^)+(0.0696P)^2^+0.0073P] where P=(Fo^2^+2Fc^2^)/3'
_atom_sites_solution_primary     direct
_atom_sites_solution_secondary   difmap
_atom_sites_solution_hydrogens   geom
_refine_ls_hydrogen_treatment    constr
_refine_ls_extinction_method     none
_refine_ls_extinction_coef       ?
_refine_ls_number_reflns         1770
_refine_ls_number_parameters     172
_refine_ls_number_restraints     0
_refine_ls_R_factor_all          0.0671
_refine_ls_R_factor_gt           0.0481
_refine_ls_wR_factor_ref         0.1354
_refine_ls_wR_factor_gt          0.1267
_refine_ls_goodness_of_fit_ref   1.087
_refine_ls_restrained_S_all      1.087
_refine_ls_shift/su_max          0.000
_refine_ls_shift/su_mean         0.000

loop_
_atom_site_label
_atom_site_type_symbol
_atom_site_fract_x
_atom_site_fract_y
_atom_site_fract_z
_atom_site_U_iso_or_equiv
_atom_site_adp_type
_atom_site_occupancy
_atom_site_symmetry_multiplicity
_atom_site_calc_flag
_atom_site_refinement_flags
_atom_site_disorder_assembly
_atom_site_disorder_group
C1 C 0.9248(3) 0.1443(2) 0.83848(16) 0.0547(7) Uani 1 1 d . . .
H1 H 0.9851 0.1982 0.8039 0.066 Uiso 1 1 calc R . .
C2 C 0.7420(2) 0.13257(19) 0.81071(14) 0.0412(6) Uani 1 1 d . . .
C3 C 0.6432(3) 0.0531(2) 0.85810(15) 0.0467(6) Uani 1 1 d . . .
C4 C 0.4691(3) 0.0461(2) 0.83132(17) 0.0553(7) Uani 1 1 d . . .
H4 H 0.4021 -0.0060 0.8636 0.066 Uiso 1 1 calc R . .
C5 C 0.3949(3) 0.1156(2) 0.75729(16) 0.0494(6) Uani 1 1 d . . .
H5 H 0.2777 0.1087 0.7395 0.059 Uiso 1 1 calc R . .
C6 C 0.4887(2) 0.19650(18) 0.70751(14) 0.0393(6) Uani 1 1 d . . .
C7 C 0.6616(3) 0.20327(19) 0.73592(14) 0.0420(6) Uani 1 1 d . . .
H7 H 0.7276 0.2566 0.7044 0.050 Uiso 1 1 calc R . .
C8 C 0.3998(3) 0.2739(2) 0.62843(15) 0.0542(7) Uani 1 1 d . . .
H8A H 0.3315 0.3293 0.6619 0.065 Uiso 1 1 calc R . .
H8B H 0.4863 0.3153 0.5946 0.065 Uiso 1 1 calc R . .
C9 C 0.2847(3) 0.21124(18) 0.55001(15) 0.0417(6) Uani 1 1 d . . .
C10 C 0.3539(3) 0.1281(2) 0.49016(15) 0.0491(6) Uani 1 1 d . . .
H10 H 0.4710 0.1127 0.4999 0.059 Uiso 1 1 calc R . .
C11 C 0.2571(3) 0.0677(2) 0.41747(16) 0.0529(7) Uani 1 1 d . . .
H11 H 0.3083 0.0131 0.3788 0.063 Uiso 1 1 calc R . .
C12 C 0.0829(3) 0.08895(19) 0.40243(15) 0.0453(6) Uani 1 1 d . . .
C13 C 0.0077(2) 0.17224(19) 0.45959(14) 0.0412(6) Uani 1 1 d . . .
C14 C 0.1118(3) 0.2321(2) 0.53347(15) 0.0456(6) Uani 1 1 d . . .
H14 H 0.0618 0.2873 0.5721 0.055 Uiso 1 1 calc R . .
C15 C -0.1716(3) 0.1992(2) 0.44203(18) 0.0635(7) Uani 1 1 d . . .
H15 H -0.2154 0.2568 0.4808 0.076 Uiso 1 1 calc R . .
O1 O 1.00488(19) 0.08843(15) 0.90396(12) 0.0689(6) Uani 1 1 d . . .
O2 O 0.7118(2) -0.01823(16) 0.93164(12) 0.0726(6) Uani 1 1 d . . .
H2 H 0.8155 -0.0069 0.9408 0.109 Uiso 1 1 calc R . .
O3 O -0.0118(2) 0.02834(14) 0.33011(11) 0.0674(6) Uani 1 1 d . . .
H3 H -0.1121 0.0497 0.3275 0.101 Uiso 1 1 calc R . .
O4 O -0.2704(2) 0.15160(17) 0.37978(14) 0.0784(6) Uani 1 1 d . . .

loop_
_atom_site_aniso_label
_atom_site_aniso_U_11
_atom_site_aniso_U_22
_atom_site_aniso_U_33
_atom_site_aniso_U_23
_atom_site_aniso_U_13
_atom_site_aniso_U_12
C1 0.0375(13) 0.070(2) 0.0550(13) -0.0088(12) -0.0059(10) 0.0015(12)
C2 0.0364(11) 0.0465(16) 0.0393(10) -0.0090(10) -0.0047(9) 0.0033(10)
C3 0.0470(13) 0.0446(17) 0.0465(12) 0.0018(10) -0.0089(10) 0.0031(11)
C4 0.0472(13) 0.0570(19) 0.0604(14) 0.0101(12) -0.0044(11) -0.0122(12)
C5 0.0335(11) 0.0514(17) 0.0608(13) -0.0045(12) -0.0113(10) -0.0039(11)
C6 0.0398(12) 0.0334(15) 0.0427(11) -0.0066(10) -0.0084(9) -0.0008(10)
C7 0.0403(12) 0.0421(16) 0.0429(11) -0.0058(10) -0.0018(9) -0.0064(10)
C8 0.0541(14) 0.0471(18) 0.0575(13) 0.0015(11) -0.0199(11) -0.0024(12)
C9 0.0424(12) 0.0343(16) 0.0462(11) 0.0076(10) -0.0103(9) -0.0003(10)
C10 0.0400(12) 0.0492(17) 0.0560(13) 0.0032(12) -0.0082(10) 0.0060(11)
C11 0.0538(14) 0.0495(18) 0.0539(13) -0.0077(11) -0.0049(10) 0.0144(11)
C12 0.0455(12) 0.0451(17) 0.0434(11) 0.0070(11) -0.0094(9) -0.0051(11)
C13 0.0356(11) 0.0437(17) 0.0430(11) 0.0048(10) -0.0040(9) -0.0009(10)
C14 0.0464(13) 0.0440(16) 0.0458(11) 0.0018(10) -0.0006(10) 0.0044(11)
C15 0.0416(14) 0.078(2) 0.0698(15) 0.0048(14) -0.0010(12) -0.0005(13)
O1 0.0452(10) 0.0873(14) 0.0704(11) -0.0044(10) -0.0187(8) 0.0161(9)
O2 0.0636(11) 0.0737(15) 0.0766(11) 0.0272(9) -0.0179(8) 0.0024(9)
O3 0.0688(11) 0.0653(14) 0.0635(10) -0.0117(9) -0.0234(8) -0.0058(9)
O4 0.0465(10) 0.0913(16) 0.0938(13) 0.0017(11) -0.0164(9) -0.0120(9)

_geom_special_details            
;
 All esds (except the esd in the dihedral angle between two l.s. planes)
 are estimated using the full covariance matrix.  The cell esds are taken
 into account individually in the estimation of esds in distances, angles
 and torsion angles; correlations between esds in cell parameters are only
 used when they are defined by crystal symmetry.  An approximate (isotropic)
 treatment of cell esds is used for estimating esds involving l.s. planes.
;

loop_
_geom_bond_atom_site_label_1
_geom_bond_atom_site_label_2
_geom_bond_distance
_geom_bond_site_symmetry_2
_geom_bond_publ_flag
C1 O1 1.219(3) . ?
C1 C2 1.451(3) . ?
C1 H1 0.9300 . ?
C2 C3 1.390(3) . ?
C2 C7 1.401(3) . ?
C3 O2 1.361(2) . ?
C3 C4 1.379(3) . ?
C4 C5 1.368(3) . ?
C4 H4 0.9300 . ?
C5 C6 1.395(3) . ?
C5 H5 0.9300 . ?
C6 C7 1.374(3) . ?
C6 C8 1.512(3) . ?
C7 H7 0.9300 . ?
C8 C9 1.509(3) . ?
C8 H8A 0.9700 . ?
C8 H8B 0.9700 . ?
C9 C14 1.372(3) . ?
C9 C10 1.393(3) . ?
C10 C11 1.372(3) . ?
C10 H10 0.9300 . ?
C11 C12 1.381(3) . ?
C11 H11 0.9300 . ?
C12 O3 1.363(2) . ?
C12 C13 1.393(3) . ?
C13 C14 1.408(3) . ?
C13 C15 1.436(3) . ?
C14 H14 0.9300 . ?
C15 O4 1.218(3) . ?
C15 H15 0.9300 . ?
O2 H2 0.8200 . ?
O3 H3 0.8200 . ?

loop_
_geom_angle_atom_site_label_1
_geom_angle_atom_site_label_2
_geom_angle_atom_site_label_3
_geom_angle
_geom_angle_site_symmetry_1
_geom_angle_site_symmetry_3
_geom_angle_publ_flag
O1 C1 C2 124.6(2) . . ?
O1 C1 H1 117.7 . . ?
C2 C1 H1 117.7 . . ?
C3 C2 C7 118.85(18) . . ?
C3 C2 C1 121.21(19) . . ?
C7 C2 C1 119.9(2) . . ?
O2 C3 C4 118.1(2) . . ?
O2 C3 C2 122.32(18) . . ?
C4 C3 C2 119.62(19) . . ?
C5 C4 C3 120.1(2) . . ?
C5 C4 H4 120.0 . . ?
C3 C4 H4 120.0 . . ?
C4 C5 C6 122.41(19) . . ?
C4 C5 H5 118.8 . . ?
C6 C5 H5 118.8 . . ?
C7 C6 C5 116.76(19) . . ?
C7 C6 C8 122.8(2) . . ?
C5 C6 C8 120.42(17) . . ?
C6 C7 C2 122.3(2) . . ?
C6 C7 H7 118.9 . . ?
C2 C7 H7 118.9 . . ?
C9 C8 C6 113.62(18) . . ?
C9 C8 H8A 108.8 . . ?
C6 C8 H8A 108.8 . . ?
C9 C8 H8B 108.8 . . ?
C6 C8 H8B 108.8 . . ?
H8A C8 H8B 107.7 . . ?
C14 C9 C10 117.05(19) . . ?
C14 C9 C8 123.2(2) . . ?
C10 C9 C8 119.76(18) . . ?
C11 C10 C9 123.0(2) . . ?
C11 C10 H10 118.5 . . ?
C9 C10 H10 118.5 . . ?
C10 C11 C12 119.3(2) . . ?
C10 C11 H11 120.4 . . ?
C12 C11 H11 120.4 . . ?
O3 C12 C11 118.7(2) . . ?
O3 C12 C13 121.29(19) . . ?
C11 C12 C13 120.0(2) . . ?
C12 C13 C14 118.85(18) . . ?
C12 C13 C15 120.9(2) . . ?
C14 C13 C15 120.2(2) . . ?
C9 C14 C13 121.9(2) . . ?
C9 C14 H14 119.1 . . ?
C13 C14 H14 119.1 . . ?
O4 C15 C13 124.4(3) . . ?
O4 C15 H15 117.8 . . ?
C13 C15 H15 117.8 . . ?
C3 O2 H2 109.5 . . ?
C12 O3 H3 109.5 . . ?

_diffrn_measured_fraction_theta_max 0.833
_diffrn_reflns_theta_full        24.99
_diffrn_measured_fraction_theta_full 0.833
_refine_diff_density_max         0.141
_refine_diff_density_min         -0.157
_refine_diff_density_rms         0.039
